# Supplementary material for: Circulating tumour DNA dynamics during alternating chemotherapy and hormonal therapy in metastatic breast cancer: the ALERT study
Source: Breast Cancer Res Treat. 2024 Apr 6;206(2):377–85. doi: 10.1007/s10549-024-07316-8 (PMC11182849; doi:10.1007/s10549-024-07316-8)
Supplement: Supplementary file 1 — Supplementary file1 (XLSX 19 KB) [file 10549_2024_7316_MOESM1_ESM.xlsx]

## Sheet: Sheet1
Supp Table 1: Tumour Assessment Data Per Patient
Patient ID	Sum of the diameters (mm) for all target lesions
	Baseline	3 Months	6 Months	9 Months
002ꭞ	35	28	75	-
004	56	56	57	72
006	40	40	34	-
007**	165	-	-	-
008	51	16	12	NLM*
009**	11	-	-	-
010***	147	56	-	-
011	133	89	91	91
Patient ID	Proportion in Tumour Size Change from Baseline
		3 Months	6 Months	9 Months
002ꭞ		-0.2	1.14	-
004		0	0.02	0.29
006		0	0.15	-
007**		-	-	-
008		-0.69	0.76	NLM*
009**		-	-	-
010***		-0.62	-	-
011		-0.33	0.32	0.32
	Overall Response
		3 Months	6 Months	9 Months
002ꭞ		Partial Response	Progressive Disease	-
004		Stable Disease	Stable Disease	Progressive Disease
006		Stable Disease	Stable Disease	Stable Disease
007**		-	-	-
008		Partial Response	Progressive Disease	Stable Disease
009**		-	-	-
010***		Stable Disease	-	-
011		Partial Response	Stable Disease	Stable Disease
Note: There are patients with lesions that are no longer measurable (NLM). In certain time points, they have no data for the calculation of the sum of lesion diameters. However, these patients still have categorical overall tumour assessment data which are summarized above. Note that ALERT1-008 was evaluated with progressive disease on month 6 and later on was classified with an overall stable di…
** ALERT1-007 and ALERT1-009 tumour assessments were not done. ALERT1-007 had inability or subject failure to comply with protocol while ALERT1-009 had serious adverse events. Participation of both in the study got terminated before the 3rd month follow-up. *** ALERT1-010 had no information from month 6 onwards after termination of study participation due to clinical decision. ꭞ ALERT1-002 had no…
