# Supplementary material for: Circulating tumour DNA dynamics during alternating chemotherapy and hormonal therapy in metastatic breast cancer: the ALERT study
Source: Breast Cancer Res Treat. 2024 Apr 6;206(2):377–85. doi: 10.1007/s10549-024-07316-8 (PMC11182849; doi:10.1007/s10549-024-07316-8)
Supplement: Supplementary file 2 — Supplementary file2 (XLSX 15 KB) [file 10549_2024_7316_MOESM2_ESM.xlsx]

## Sheet: Sheet1
Supp Table 2: Treatment Compliance
Patient Number	Total number of days with treatment record	Number of days with missed dose	Number of days with complete dose	% Compliance
	(a)	(b)	(c)	= (c/a)
002	63	3	60	0.95
004	67	0	67	1
006	18	0	18	1
007*	-	-	-	-
008**	-	-	-	-
009*	-	-	-	-
010	17	1	16	0.94
011	117	0	117	1
* ALERT1-007, ALERT1-009 and ALERT1-010 terminated study participation after 28, 53 and 78 days respectively.
** ALERT1-008 has no patient daily medication record.
