# Supplementary material for: Circulating tumour DNA dynamics during alternating chemotherapy and hormonal therapy in metastatic breast cancer: the ALERT study
Source: Breast Cancer Res Treat. 2024 Apr 6;206(2):377–85. doi: 10.1007/s10549-024-07316-8 (PMC11182849; doi:10.1007/s10549-024-07316-8)
Supplement: Supplementary file 3 — Supplementary file3 (XLSX 18 KB) [file 10549_2024_7316_MOESM3_ESM.xlsx]

## Sheet: Sheet1
Supp Table 3: Description of Serious Adverse Events
Patient	SAE description	MedDRA Term*	Relation to study drug	SAE outcome
002	Patient attended chemo day unit for day 8 eribulin. Routine bloods taken prior; adjusted calcium=2.96. patient feeling well within self - no new symptoms/AE's. ECG recorded: normal. IV fluids begun and kept in progress overnight	Hypercalcemia;	Not related	Resolved
		Blood calcium increased (LLT/PT)
007	Neutropenic Sepsis	Neutropenic Sepsis	Definitely	Resolved
007	Mucositis	Mucositis	Probably	Resolved
008	Patient attended A&E with severe SOB, was hospitalised and treated. Doctors decided to keep patient longer to have her chest drained before discharging her. chemotherapy will be delayed 1 week to allow patient some recovery time.	Dyspnea;	Unlikely	Resolved
		Pleural cavity drainage (LLT)/ Thoracic cavity drainage (PT)
009	Attended Ealing hospital A&E dept with dizziness and increased confusion	Neutropenic Sepsis;	Probably	Resolved with sequelae
		Dizziness (PT/LLT), confusion (LLT)/ Confusional state (PT)
009	Patient admitted herself to Ealing hospital with dizziness and confusion.	Respiratory Distress Syndrome;	Unlikely	Resolved with sequelae
		Dizziness (PT/LLT), confusion (LLT)/ Confusional state (PT)
009	Multi-foci acute ischemia - MRI on 13/07/17 showed multi-foci acute ischemia - right MCA, right PCA, left PCA/MCA watershed, left ACA/MCA watershed and several foci in cerebellum. Most predominant large right MCA infarct.	Ischemia cerebrovascular;	Not related	Resolved with sequelae
		MRI (LLT)/ Nuclear magnetic resonance imaging (PT)
010	Patient vomited at home a few times and had one episode of vomiting some blood. so attended A&E for further investigation.	Vomiting;	Possibly	Resolved
		Elective hospitalisation (LLT)/hospitalisation (PT), Vomiting blood (LLT)/ Haematemesis (PT)
*MedDRA terms in blue italics were added to the on-site terms by trial coordinator.
