# Supplementary material for: Circulating tumour DNA dynamics during alternating chemotherapy and hormonal therapy in metastatic breast cancer: the ALERT study
Source: Breast Cancer Res Treat. 2024 Apr 6;206(2):377–85. doi: 10.1007/s10549-024-07316-8 (PMC11182849; doi:10.1007/s10549-024-07316-8)
Supplement: Supplementary file 4 — Supplementary file4 (XLSX 19 KB) [file 10549_2024_7316_MOESM4_ESM.xlsx]

## Sheet: Sheet1
Supp Table 4. Quantification of cfDNA (pg/µl) at all sampling tim epoints.
		cfDNA (pg/ul)					BC (ng/ul)	FFPE (ng/ul)
Patient	Weeks of AI treatment	Screening	Week 9 (post C1 eribulin)	Week 18 (post C1 AI)	Week 36 (post C2 AI)	Eot
002	10 to 18	490	763	2020	x	4450	10.5	86.8
004	10 to18 +28 to 36	352	474	564	x	498	21	5.16
006	10 to18 +28 to 36	468	592	1260	x	2210	20.2	3.88
007*		18700	x	x	x	x	34.7	23.4
008	10 to18 + week 28	13000	1420	1160	848	1740	47.1	80.4
009*		986	x	x	x	x	15.1	x
010*	Weeks 10-12	8100	166	x	x	x	52.3	x
011	10 to18 +28 to 35	1180	931	954	x	x	76.5	56.8
Note *ALERT1-007, ALERT1-009 and ALERT1-010 terminated study participation after 28, 53 and 78 days respectively.
