# Supplementary material for: Circulating tumour DNA dynamics during alternating chemotherapy and hormonal therapy in metastatic breast cancer: the ALERT study
Source: Breast Cancer Res Treat. 2024 Apr 6;206(2):377–85. doi: 10.1007/s10549-024-07316-8 (PMC11182849; doi:10.1007/s10549-024-07316-8)
Supplement: Supplementary file 5 — Supplementary file5 (XLSX 20 KB) [file 10549_2024_7316_MOESM5_ESM.xlsx]

## Sheet: Sheet1
Supp Table 5. Analysis of cfDNA using the Oncomine™ Breast assay
Patient:	Gene ID	Allele Name	VAF (%) cfDNA						VAF (%) FFPE
			Screening	Week 9	Week 18	Week 27	Week 36	EoT
				3 x 3 weekly cycles Eribulin	AI week 10-18	3 x 3 weekly cycles Eribulin	AI week 10-18
002	PIK3CA	p.N345K	18.011	2.354	30.763	No samples taken at 27 weeks for any patients		4.082	24.277
	ESR1	p.Y537N	9.427	1.015	30.838			2.418	25.689
	ESR1	p.Y357S	2.52	0.21	1.248			0.1	0
	ESR1	p.D538G	0.491						0
	KRAS	p.G12D	0.107		4.247				0
	TP53	p.V272L	0.167						0
006	ESR1	p.Y537S	0.178	0.075	0.147			3.999	32.7
	PIK3CA	p.E542K	0.122					4.858	33.342
	ERBB3	p.V104M	0.105						0.261
008	PIK3CA	p.H1047R	60.668	2.202	4.365		11.306	13.592	85.754
	TP53	p.R213Q	0.081						0
	PIK3CA	p.E542K		0.053					0
	TP53	p.G245S			0.115				0.064
	TP53	p.G245D					0.053		0
	TP53	p.R282W					0.067		0.209
011	KRAS	p.G12V	0.07						0
	TP53	p.K132E	0.061	0.129	0.112				0
	PIK3CA	p.E542K		0.062					0
	TP53	p.E258K			0.052				0
Grey boxes indicated time points where no samples were collected.
