# Supplementary material for: Circulating tumour DNA dynamics during alternating chemotherapy and hormonal therapy in metastatic breast cancer: the ALERT study
Source: Breast Cancer Res Treat. 2024 Apr 6;206(2):377–85. doi: 10.1007/s10549-024-07316-8 (PMC11182849; doi:10.1007/s10549-024-07316-8)
Supplement: Supplementary file 6 — Supplementary file6 (XLSX 19 KB) [file 10549_2024_7316_MOESM6_ESM.xlsx]

## Sheet: Sheet1
Supp Table 6. Analysis of FFPE extracted DNA using the Oncomine™ Breast assay
	FFPE DNA			Buffy coat:
Patient:	Gene ID:	Allele Name:	VAF (%):	Gene ID:	Allele Name:	VAF (%):
002	PIK3CA	p.N345K	24.277
	ESR1	p.Y537N	25.689
	ERBB3	p.V104M	0.174
	TP53	p.R282W	0.119
	TP53	p.R273H	0.713
	TP53	p.R273C	0.475
	TP53	tvc.novel.3	0.178
	TP53	p.R248Q	0.228
	TP53	p.R248W	0.228
	TP53	p.G245S	0.114
	TP53	p.R213Q	0.333
	TP53	p.R175H	0.124
	TP53	p.R175C	0.082
	TP53	p.R158H	0.152
	TP53	p.P152L	0.187
004	PIK3CA	p.N345K	0.21
	PIK3CA	p.M1043I	0.42
	ESR1	p.V392I	0.19
	ESR1	p.Y537N	0.06
	ERBB3	tvc.novel.7	0.51
	ERBB3	p.V104M	0.57
	TP53	tvc.novel.8	0.54
	TP53	p.R282W	0.76
	TP53	p.R273H	0.76
	TP53	p.R273C	0.43
	TP53	p.R248Q	0.53
	TP53	p.R248W	0.32
	TP53	p.G245S	0.75
	TP53	p.R213Q	0.39
	TP53	tvc.novel.11	7
	TP53	p.R175H	0.13
	TP53	tvc.novel.31	1.1
	TP53	p.V173M	0.09
	TP53	tvc.novel.34	0.24
	TP53	p.P152L	0.48
006	PIK3CA	p.N345K	0.062
	PIK3CA	p.E542K	33.3
	ESR1	p.Y537N	0.06
	ESR1	p.Y537S	32.7
	ERBB3	tvc.novel.3	0.26
	ERBB3	p.V104M	0.26
	TP53	tvc.novel.4	0.087
	TP53	p.R282W	0.087
	TP53	p.R273H	0.39
	TP53	p.R273C	0.087
	TP53	p.R248Q	0.15
	TP53	p.R248W	0.15
	TP53	p.G245S	0.24
	TP53	p.R213Q	0.17
	TP53	p.R175C	0.14
	TP53	tvc.novel.12	0.14
007	ERBB3	tvc.novel.2	0.08
	ERBB3	p.V104M	0.12
	TP53	tvc.novel.3	0.09
	TP53	p.R273H	0.09
	TP53	p.R273C	0.13
	TP53	p.R248Q	0.11
	TP53	p.R158H	0.11
008	PIK3CA	p.H1047R	85.8
	FBXW7	tvc.novel.4	0.26
	ESR1	p.V392I	0.14
	ERBB3	tvc.novel.6	0.26
	ERBB3	p.V104M	0.26
	TP53	tvc.novel.8	0.45
	TP53	p.R282W	0.21
	TP53	p.R273H	0.14
	TP53	p.R273C	0.07
	TP53	p.R248Q	0.29
	TP53	p.G245S	0.064
	TP53	p.R213Q	0.54
	TP53	p.R175H	0.18
	TP53	p.R175C	0.16
	TP53	p.R158H	0.15
	TP53	tvc.novel.19	0.17
	TP53	tvc.novel.22	0.1
009		No FFPE block for this patient		TP53	p.H214Y	14.9
010		No FFPE block for this patient
011	PIK3CA	tvc.novel.2	0.05
	FBXW7	tvc.novel.3	0.227
	FBXW7	tvc.novel.5	1.003
	ESR1	p.V392I	0.226
	ERBB3	tvc.novel.6	0.791
	ERBB3	p.V104M	0.593
	TP53	tvc.novel.7	0.214
	TP53	p.R282W	0.641
	TP53	p.R273H	0.641
	TP53	p.R273C	0.481
	TP53	p.R248Q	1.006
	TP53	p.R248W	0.778
	TP53	p.G245S	0.137
	TP53	p.R213Q	0.634
	TP53	p.R175H	0.355
	TP53	p.R175C	0.592
	TP53	p.R158H	0.287
	TP53	tvc.novel.19	0.404
	TP53	p.C135W	0.061
